# Supplementary material for: Genetic dissection of grain architecture-related traits in a winter wheat population
Source: BMC Plant Biol. 2021 Sep 10;21:417. doi: 10.1186/s12870-021-03183-3 (PMC8431894; doi:10.1186/s12870-021-03183-3)
Supplement: Supplementary file 2 — Additional file 2: Table S4. List of candidate genes within the most important four LD blocks. [file 12870_2021_3183_MOESM2_ESM.xlsx]

## Sheet: Table s4
Genomic region (LD)	gene_id	Sequence Name	Minimum	Maximum	logic_name	Source	Human-Readable-Description
1	TraesCS1B01G302300	1B	523008525	523011090	iwgsc_high_conf	IWGSC	F-box family protein
1	TraesCS1B01G302400	1B	523042010	523042694	iwgsc_high_conf	IWGSC	Holo-[acyl-carrier-protein] synthase
1	TraesCS1B01G302500	1B	523137758	523144872	iwgsc_high_conf	IWGSC	Acetyl-coenzyme A carboxylase carboxyl transferase subunit beta
1	TraesCS1B01G302600	1B	523148322	523150889	iwgsc_high_conf	IWGSC	F-box family protein
1	TraesCS1B01G302700	1B	523207998	523210285	iwgsc_high_conf	IWGSC	Transcriptional regulator MraZ
1	TraesCS1B01G302800	1B	523214425	523215501	iwgsc_high_conf	IWGSC	PP2A regulatory subunit TAP46
1	TraesCS1B01G302900	1B	523230243	523231968	iwgsc_high_conf	IWGSC	Zinc finger CCCH domain-containing protein 4
1	TraesCS1B01G303000	1B	523333823	523336580	iwgsc_high_conf	IWGSC	Receptor kinase-like protein
1	TraesCS1B01G303100	1B	523337968	523340571	iwgsc_high_conf	IWGSC	Transcriptional regulator MraZ
1	TraesCS1B01G303200	1B	524153737	524154864	iwgsc_high_conf	IWGSC	PP2A regulatory subunit TAP46
1	TraesCS1B01G303300	1B	524160876	524162003	iwgsc_high_conf	IWGSC	Disease resistance protein (TIR-NBS-LRR class) family
1	TraesCS1B01G303400	1B	524408542	524408874	iwgsc_high_conf	IWGSC	DNA ligase
1	TraesCS1B01G303500	1B	525126274	525126651	iwgsc_high_conf	IWGSC	Early nodulin-like protein 1
1	TraesCS1B01G303600	1B	525833091	525838898	iwgsc_high_conf	IWGSC	F-box family protein
1	TraesCS1B01G303700	1B	525894220	525897716	iwgsc_high_conf	IWGSC	D-amino acid dehydrogenase
2	TraesCS2A01G134500	2A	81005044	81007784	iwgsc_high_conf	IWGSC	Glycerol-3-phosphate acyltransferase 3
2	TraesCS2A01G134600	2A	81038849	81039136	iwgsc_high_conf	IWGSC	Ribonuclease H-like superfamily protein
2	TraesCS2A01G134700	2A	81043905	81044469	iwgsc_high_conf	IWGSC	Cysteine-rich receptor-kinase-like protein
2	TraesCS2A01G134800	2A	81088357	81090090	iwgsc_high_conf	IWGSC	Protein trichome birefringence
2	TraesCS2A01G134900	2A	81091221	81099992	iwgsc_high_conf	IWGSC	TVP38/TMEM64 family membrane protein
2	TraesCS2A01G135000	2A	81470715	81484373	iwgsc_high_conf	IWGSC	GDSL esterase/lipase
2	TraesCS2A01G135100	2A	81486256	81487244	iwgsc_high_conf	IWGSC	Retrotransposon protein
2	TraesCS2A01G135200	2A	81493103	81495243	iwgsc_high_conf	IWGSC	GDSL esterase/lipase
2	TraesCS2A01G135300	2A	81523129	81525025	iwgsc_high_conf	IWGSC	GDSL esterase/lipase
2	TraesCS2A01G135400	2A	81659535	81666226	iwgsc_high_conf	IWGSC	Pectinesterase
2	TraesCS2A01G135500	2A	81720981	81724319	iwgsc_high_conf	IWGSC	Pectinesterase
2	TraesCS2A01G135600	2A	81752218	81764443	iwgsc_high_conf	IWGSC	Hepatoma-derived growth factor-related protein 2
2	TraesCS2A01G135700	2A	81765795	81769348	iwgsc_high_conf	IWGSC	Transmembrane protein 115
2	TraesCS2A01G135800	2A	81784264	81790220	iwgsc_high_conf	IWGSC	BTB-POZ and MATH domain protein
2	TraesCS2A01G135900	2A	82026850	82030633	iwgsc_high_conf	IWGSC	Terpene synthase
2	TraesCS2A01G136000	2A	82033960	82050463	iwgsc_high_conf	IWGSC	Terpene synthase
2	TraesCS2A01G136100	2A	82057790	82060200	iwgsc_high_conf	IWGSC	Lipase
2	TraesCS2A01G136200	2A	82130236	82131374	iwgsc_high_conf	IWGSC	ARM repeat superfamily protein
2	TraesCS2A01G136300	2A	82187059	82187574	iwgsc_high_conf	IWGSC	RNA binding
2	TraesCS2A01G136400	2A	82199109	82203124	iwgsc_high_conf	IWGSC	ARM repeat superfamily protein
2	TraesCS2A01G136500	2A	82210741	82213443	iwgsc_high_conf	IWGSC	Terpene synthase
2	TraesCS2A01G136600	2A	82342913	82344526	iwgsc_high_conf	IWGSC	Microtubule-actin cross-linking factor 1
2	TraesCS2A01G136700	2A	82345445	82349457	iwgsc_high_conf	IWGSC	Chaperone protein dnaJ-related
2	TraesCS2A01G136800	2A	82350162	82354771	iwgsc_high_conf	IWGSC	Chaperone protein dnaJ-related
2	TraesCS2A01G136900	2A	82356205	82364224	iwgsc_high_conf	IWGSC	ARM repeat superfamily protein
2	TraesCS2A01G137000	2A	82536108	82541970	iwgsc_high_conf	IWGSC	ARM repeat superfamily protein
2	TraesCS2A01G137100	2A	82804056	82805819	iwgsc_high_conf	IWGSC	Ubiquitin-conjugating enzyme
2	TraesCS2A01G137200	2A	82973236	82975469	iwgsc_high_conf	IWGSC	30S ribosomal protein S6
2	TraesCS2A01G137300	2A	83014476	83021948	iwgsc_high_conf	IWGSC	ARM repeat superfamily protein
2	TraesCS2A01G137400	2A	83195277	83198132	iwgsc_high_conf	IWGSC	RNA-binding protein
2	TraesCS2A01G137500	2A	83200021	83214169	iwgsc_high_conf	IWGSC	ARM repeat superfamily protein
2	TraesCS2A01G137600	2A	83439575	83439991	iwgsc_high_conf	IWGSC	ARM repeat superfamily protein
2	TraesCS2A01G137700	2A	83639556	83647733	iwgsc_high_conf	IWGSC	ARM repeat superfamily protein
2	TraesCS2A01G137800	2A	83690432	83691685	iwgsc_high_conf	IWGSC	Indole-3-acetic acid-amido synthetase GH3.3
2	TraesCS2A01G137900	2A	83782889	83785854	iwgsc_high_conf	IWGSC	Terpene synthase
2	TraesCS2A01G138000	2A	83815340	83818716	iwgsc_high_conf	IWGSC	ATP-dependent RNA helicase
2	TraesCS2A01G138100	2A	83819202	83824250	iwgsc_high_conf	IWGSC	E3 Ubiquitin ligase family protein
2	TraesCS2A01G138200	2A	83826174	83828075	iwgsc_high_conf	IWGSC	Myb/SANT-like DNA-binding domain protein
2	TraesCS2A01G138300	2A	83828667	83830320	iwgsc_high_conf	IWGSC	cytochrome-c oxidase/ electron carrier
2	TraesCS2A01G138400	2A	83847925	83849097	iwgsc_high_conf	IWGSC	Glycosyltransferase
2	TraesCS2A01G138500	2A	83855899	83857368	iwgsc_high_conf	IWGSC	Glycosyltransferase
2	TraesCS2A01G138600	2A	83919325	83919651	iwgsc_high_conf	IWGSC	Zinc finger CCCH domain-containing protein 14
2	TraesCS2A01G138700	2A	83927116	83940745	iwgsc_high_conf	IWGSC	RNA ligase isoform 1
3	TraesCS5B01G272600	5B	458144730	458145998	iwgsc_high_conf	IWGSC	Chitinase-like protein
3	TraesCS5B01G272700	5B	458147111	458150986	iwgsc_high_conf	IWGSC	Methyl-CpG-binding domain protein
3	TraesCS5B01G272800	5B	458386082	458387867	iwgsc_high_conf	IWGSC	WD-repeat cell cycle regulatory protein
3	TraesCS5B01G272900	5B	458390688	458391604	iwgsc_high_conf	IWGSC	DBH-like monooxygenase protein 2
3	TraesCS5B01G273000	5B	458634012	458635250	iwgsc_high_conf	IWGSC	plant/protein (Protein of unknown function, DUF599)
3	TraesCS5B01G273100	5B	458661311	458661622	iwgsc_high_conf	IWGSC	Acid phosphatase/vanadium-dependent haloperoxidase-related protein
3	TraesCS5B01G273200	5B	458685347	458686686	iwgsc_high_conf	IWGSC	Protein FATTY ACID EXPORT 3, chloroplastic
3	TraesCS5B01G273300	5B	458715626	458718719	iwgsc_high_conf	IWGSC	ATP-dependent RNA helicase sub2
3	TraesCS5B01G273400	5B	458799948	458804692	iwgsc_high_conf	IWGSC	Protein FATTY ACID EXPORT 1, chloroplastic
3	TraesCS5B01G273500	5B	458896741	458897796	iwgsc_high_conf	IWGSC	Receptor-like protein kinase
3	TraesCS5B01G273600	5B	458897903	458900165	iwgsc_high_conf	IWGSC	Wall-associated receptor kinase 3
3	TraesCS5B01G273700	5B	458903573	458906186	iwgsc_high_conf	IWGSC	Amorpha-4,11-diene synthase
3	TraesCS5B01G273800	5B	458932930	458936647	iwgsc_high_conf	IWGSC	(RAP Annotation release2) Conserved hypothetical protein
3	TraesCS5B01G273900	5B	458937995	458940020	iwgsc_high_conf	IWGSC	Protein FATTY ACID EXPORT 1, chloroplastic
3	TraesCS5B01G274000	5B	459476765	459492789	iwgsc_high_conf	IWGSC	p-loop containing nucleoside triphosphate hydrolases superfamily protein, putative
3	TraesCS5B01G274100	5B	459554162	459557449	iwgsc_high_conf	IWGSC	F-box protein
3	TraesCS5B01G274200	5B	460221403	460222552	iwgsc_high_conf	IWGSC	extra-large GTP-binding protein 3
3	TraesCS5B01G274300	5B	460259150	460262561	iwgsc_high_conf	IWGSC	Mitochondrial carrier family
3	TraesCS5B01G274400	5B	460264358	460270362	iwgsc_high_conf	IWGSC	Pumilio-like protein
3	TraesCS5B01G274500	5B	460474510	460477237	iwgsc_high_conf	IWGSC	ER membrane protein complex subunit 3
3	TraesCS5B01G274600	5B	460491865	460493223	iwgsc_high_conf	IWGSC	Cysteine protease, putative
3	TraesCS5B01G274700	5B	460493699	460496351	iwgsc_high_conf	IWGSC	F-box protein
3	TraesCS5B01G274800	5B	460676668	460678427	iwgsc_high_conf	IWGSC	F-box protein
3	TraesCS5B01G274900	5B	460680690	460680914	iwgsc_high_conf	IWGSC	Cytochrome c oxidase-assembly factor COX23, mitochondrial
3	TraesCS5B01G275000	5B	460940636	460944237	iwgsc_high_conf	IWGSC	F-box protein
4	TraesCS6A01G381000	6A	601005152	601006182	iwgsc_high_conf	IWGSC	CRT-binding factor
4	TraesCS6A01G381100	6A	601031899	601033113	iwgsc_high_conf	IWGSC	Cinnamoyl CoA reductase
4	TraesCS6A01G381200	6A	601133506	601134243	iwgsc_high_conf	IWGSC	CRT-binding factor
4	TraesCS6A01G381300	6A	601137499	601138438	iwgsc_high_conf	IWGSC	Cinnamoyl CoA reductase
4	TraesCS6A01G381400	6A	601146836	601148224	iwgsc_high_conf	IWGSC	Cinnamoyl CoA reductase
4	TraesCS6A01G381500	6A	601149243	601150217	iwgsc_high_conf	IWGSC	3-deoxy-manno-octulosonate cytidylyltransferase
4	TraesCS6A01G381600	6A	601156746	601157358	iwgsc_high_conf	IWGSC	nuclear factor kappa-B-binding protein
4	TraesCS6A01G381700	6A	601210633	601212044	iwgsc_high_conf	IWGSC	Cinnamoyl CoA reductase
4	TraesCS6A01G381800	6A	601222204	601228307	iwgsc_high_conf	IWGSC	Translation initiation factor eIF-2B subunit epsilon
4	TraesCS6A01G381900	6A	601231095	601233447	iwgsc_high_conf	IWGSC	F-box protein PP2
4	TraesCS6A01G382000	6A	601240958	601241326	iwgsc_high_conf	IWGSC	Germin-like protein 1-1
4	TraesCS6A01G382100	6A	601256257	601256999	iwgsc_high_conf	IWGSC	Germin-like protein 1-1
4	TraesCS6A01G382200	6A	601263917	601264672	iwgsc_high_conf	IWGSC	Germin-like protein 1-1
4	TraesCS6A01G382300	6A	601396897	601398515	iwgsc_high_conf	IWGSC	U-box domain-containing family protein
4	TraesCS6A01G382400	6A	601472319	601473844	iwgsc_high_conf	IWGSC	Bidirectional sugar transporter SWEET
4	TraesCS6A01G382500	6A	601872235	601874114	iwgsc_high_conf	IWGSC	Bidirectional sugar transporter SWEET
4	TraesCS6A01G382600	6A	601949934	601951707	iwgsc_high_conf	IWGSC	Bidirectional sugar transporter SWEET
4	TraesCS6A01G382700	6A	601952448	601952968	iwgsc_high_conf	IWGSC	CwfJ-like family protein / zinc finger (CCCH-type) family protein
4	TraesCS6A01G382800	6A	601968159	601969427	iwgsc_high_conf	IWGSC	U-box domain-containing family protein
4	TraesCS6A01G382900	6A	602075560	602076459	iwgsc_high_conf	IWGSC	Germin-like protein 1-1
4	TraesCS6A01G383000	6A	602131486	602132240	iwgsc_high_conf	IWGSC	Germin-like protein 1-1
4	TraesCS6A01G383100	6A	602159543	602160008	iwgsc_high_conf	IWGSC	F-box protein PP2
4	TraesCS6A01G383200	6A	602213007	602217296	iwgsc_high_conf	IWGSC	transmembrane protein, putative (DUF594)
4	TraesCS6A01G383300	6A	602321238	602323469	iwgsc_high_conf	IWGSC	Protein FAR1-RELATED SEQUENCE 5
4	TraesCS6A01G383400	6A	602443856	602454777	iwgsc_high_conf	IWGSC	Transcriptional corepressor LEUNIG
4	TraesCS6A01G383500	6A	602502538	602503142	iwgsc_high_conf	IWGSC	Ataxia telangiectasia-mutated and RAD3-like protein
4	TraesCS6A01G383600	6A	602517051	602517642	iwgsc_high_conf	IWGSC	tRNA dimethylallyltransferase
4	TraesCS6A01G383700	6A	602623441	602624820	iwgsc_high_conf	IWGSC	3-ketoacyl-CoA synthase
4	TraesCS6A01G383800	6A	602699767	602711449	iwgsc_high_conf	IWGSC	Glutathione reductase
4	TraesCS6A01G383900	6A	602715412	602717682	iwgsc_high_conf	IWGSC	F-box protein PP2
4	TraesCS6A01G384000	6A	602725335	602727028	iwgsc_high_conf	IWGSC	F-box protein PP2
4	TraesCS6A01G384100	6A	602739013	602740569	iwgsc_high_conf	IWGSC	F-box protein PP2
4	TraesCS6A01G384200	6A	602743825	602745493	iwgsc_high_conf	IWGSC	Interferon-related developmental regulator 1
4	TraesCS6A01G384300	6A	602814931	602816001	iwgsc_high_conf	IWGSC	PPPDE thiol peptidase family protein, putative
4	TraesCS6A01G384400	6A	602829941	602831332	iwgsc_high_conf	IWGSC	Nucleolar protein
4	TraesCS6A01G384500	6A	602834350	602834562	iwgsc_high_conf	IWGSC	B3 domain-containing protein
4	TraesCS6A01G384600	6A	602913534	602916540	iwgsc_high_conf	IWGSC	Fatty acid hydroxylase superfamily protein
4	TraesCS6A01G384700	6A	603045257	603046126	iwgsc_high_conf	IWGSC	Protein kinase family protein
4	TraesCS6A01G384800	6A	603055885	603056546	iwgsc_high_conf	IWGSC	Gamma-glutamylcyclotransferase
4	TraesCS6A01G384900	6A	603081495	603084850	iwgsc_high_conf	IWGSC	Receptor-kinase, putative
4	TraesCS6A01G385000	6A	603091722	603094992	iwgsc_high_conf	IWGSC	Receptor-kinase, putative
4	TraesCS6A01G385100	6A	603102360	603103958	iwgsc_high_conf	IWGSC	Kinase
4	TraesCS6A01G385200	6A	603135908	603136410	iwgsc_high_conf	IWGSC	Zinc transporter 7
4	TraesCS6A01G385300	6A	603138115	603139205	iwgsc_high_conf	IWGSC	Cytochrome c1-1, heme protein, mitochondrial
4	TraesCS6A01G385400	6A	603182578	603183419	iwgsc_high_conf	IWGSC	Cytochrome c1, heme protein
4	TraesCS6A01G385500	6A	603183882	603186408	iwgsc_high_conf	IWGSC	Myb-like transcription factor family protein
4	TraesCS6A01G385600	6A	603186621	603191582	iwgsc_high_conf	IWGSC	fanconi anemia group F protein (FANCF)
4	TraesCS6A01G385700	6A	603191897	603194004	iwgsc_high_conf	IWGSC	50S ribosomal protein L14
4	TraesCS6A01G385800	6A	603203149	603204375	iwgsc_high_conf	IWGSC	Glutathione S-transferase
4	TraesCS6A01G385900	6A	603204896	603206564	iwgsc_high_conf	IWGSC	Nicotinamide-nucleotide adenylyltransferase
4	TraesCS6A01G386000	6A	603206985	603208175	iwgsc_high_conf	IWGSC	Ribosomal protein L37
4	TraesCS6A01G386100	6A	603242824	603243672	iwgsc_high_conf	IWGSC	Calcium-dependent lipid-binding (CaLB domain) family protein
4	TraesCS6A01G386200	6A	603249197	603250189	iwgsc_high_conf	IWGSC	Nicotianamine synthase
4	TraesCS6A01G386300	6A	603266833	603268238	iwgsc_high_conf	IWGSC	RNA-binding family protein
4	TraesCS6A01G386400	6A	603272001	603272741	iwgsc_high_conf	IWGSC	ROP uanine nucleotide exchange factor 10
4	TraesCS6A01G386500	6A	603275648	603278291	iwgsc_high_conf	IWGSC	Maltose/maltodextrin import ATP-binding protein MalK
4	TraesCS6A01G386600	6A	603279470	603282749	iwgsc_high_conf	IWGSC	Alcohol dehydrogenase
4	TraesCS6A01G386700	6A	603297731	603299906	iwgsc_high_conf	IWGSC	Diphthamide biosynthesis protein
4	TraesCS6A01G386800	6A	603351156	603358313	iwgsc_high_conf	IWGSC	Receptor-like kinase
4	TraesCS6A01G386900	6A	603403406	603406507	iwgsc_high_conf	IWGSC	C2 calcium/lipid-binding and GRAM domain protein
4	TraesCS6A01G387000	6A	603646043	603646621	iwgsc_high_conf	IWGSC	BEL1-like homeodomain 3
4	TraesCS6A01G387100	6A	603689426	603691495	iwgsc_high_conf	IWGSC	transmembrane protein, putative (DUF594)
4	TraesCS6A01G387200	6A	603740146	603743688	iwgsc_high_conf	IWGSC	Retrotransposon protein, putative, Ty1-copia subclass
4	TraesCS6A01G387300	6A	603776162	603777629	iwgsc_high_conf	IWGSC	Translation initiation factor IF-2
4	TraesCS6A01G387400	6A	603806024	603808194	iwgsc_high_conf	IWGSC	Isoleucine--tRNA ligase
4	TraesCS6A01G387500	6A	603905942	603906820	iwgsc_high_conf	IWGSC	Transposon protein, putative, Mutator sub-class
